# Supplementary material for: New Derivatives of 5-Substituted Uracils: Potential Agents with a Wide Spectrum of Biological Activity
Source: Molecules. 2022 Apr 30;27(9):2866. doi: 10.3390/molecules27092866 (PMC9102953; doi:10.3390/molecules27092866)
Supplement: Supplementary file 1 [file molecules-27-02866-s001.zip]

Archive with 1 entries (1 files):
- molecules-1674577-supplementary.pdf
